# Supplementary material for: Differential Effects of Donepezil and Tacrine on Recall-Phase Exploration in a Trihexyphenidyl-Induced Cholinergic Impairment Y-Maze Model
Source: Biomedicines. 2026 Apr 20;14(4):938. doi: 10.3390/biomedicines14040938 (PMC13114100; doi:10.3390/biomedicines14040938)
Supplement: Supplementary file 1 [file biomedicines-14-00938-s001.zip]

Archive with 1 entries (1 files):
- biomedicines-4236953-supplementary.pdf
